# Supplementary material for: “Instead of Building More Buildings, They Should Plant More Trees”, a Photovoice Study of Determinants of Happiness and Sadness Among East London Adolescents
Source: Qual Health Res. 2024 Nov 14;35(9):1068–90. doi: 10.1177/10497323241291667 (PMC12202830; doi:10.1177/10497323241291667)
Supplement: Supplemental Material - “Instead of Building More Buildings, They Should Plant More Trees”: A Photovoice Study of Determinants of Happiness and Sadness Among East London Adolescents [file sj-xlsx-6-qhr-10.1177_10497323241291667.xlsx]

## Sheet: Urban spaces
					^^^^ **
										<<
							^Madi
											^^^
										***
^^^
														<
														<<<
									**

## Sheet: Urban spaces 2
															<<
														<<<

## Sheet: Nature photos
													<<< **
	<<<
^ Madi
														< ***
					**********
					^

## Sheet: Commuting photos
														< **

## Sheet: Other photos 
						**

## Sheet: Captions
Taking a walk in the park on my way to school
Admiring the sunset as the day is finishing
Clouds at midday
The nostalgic duck pond near my old secondary school
Springtime in the park
Trip to the West Ham stadium
Local street art in my area
Drawings from the community
Visiting my local bookstore
Snowing in December
This is Camden Town, next to all the food stalls. I often come here to hang out with my friends and have made a lot of memories over the years.
This is the White Horse pub. It, unfortunately, was burnt down and destroyed by a gang a few years ago and has been left like this since, This makes me upset because I used to come here a lot when I was young and spend a lot of time in “secret” gardens.
This is another shot of St Chads Park that I took because it’s my dog's favorite tree to sleep under and is close to an area my friends and I used to have picnics at during year 11 summer
This is a piece of graffiti in Romford which I’ve always like and see everytime I go shopping
This is a shot of the Elizabeth Line at Chadwell Health Station. The reason I took this is because I feel so grateful to have access to Central London within 30 minutes,
This is down Brick Lane, a place I go to with my friends a lot. Being able to explore the shops you don’t often find in shopping centers makes hanging out in the area fun,
This bakery is where my mum and I often go to in Whitechapel. Their signature crodough (crossiant X donut) always brings a smile to my face as it reminds me of summer.
This is the river Lea in Stratford. I just find the view very comforting and reminds me of going on fieldtrips for my geography GCSE & A-level.
This is another pub not even 5 minutes from the White Horse called the Coopers Arms. As you can tell from the photo, the windows are broken in because squatters broke them. It is now boarded up and destroyed and makes me upset.
This is the front of St, Chad’s Park which is only a few mintues from my house. I don’t have a particular reason why I like it, I think it’s just because I’ve made so many memories over the last 15 years there.
“Netflix and Chill they say but its more like Netflix and Cry”
“When life brings you rain look for the sunsets”
“When School teaches you the issues with school”
“Watching Scream so I can Scream for no reason”
Jungle theme birthday for a child who acts like a animal when shes hunger
“Escaping from the world at the park” Only to see the worst of the world
“Place of horrors “school” the place I cry the most”
East London busses aren’t for the weak
Daily dose of Serotonin
“Whizzing through the city” Car rides can be very fun and best way to spend time with family
“Sailing Through The Sea” Traveling across the city can be very fun
Weaving through the string
"Bleaming Sun” Amazing weather can make my day is it can lighten my mood
“Admiring tall buildings” Seeing these tall buildings gave me inspiration and ambition for the future as I am wishing to one day work in one of the buildings
“Blooming Blossums”
"Travelling around the world" Using the tube is vital for me as it allows me to gain access to multiple areas that I can discover also travel to school
“Place of Paradise” Worshiping to God and going to the temple has always helped me especially when I go through hard times and stress
“Shopping”
“Litter damaging the city” Seeing the litter on the streets can be very upsetting and damaging the environment sometimes even blocking the roads.
This is the part of the river that I live close by. I enjoy walking here with a friend that lives here too. It a great change to get off our phones and spend time together in real life.
I go here about once a week with my mother, it feels like a bonding experience and a chance to talk one on one.
I love jewelry, especially gold. I like particular shops to buy them from.
This is a picture of Foyler. I started reading books about a year ago and now I like to spend a lot of my free time browsing and reading.
I always wanted to go to this school and it makes me happy that I was able to get in. However, sometimes I feel that my life is changing and that makes me a little uncomfortable.
My local library is the perfect place to revise or read quietly.
Sometimes I spend time with my friends in Pret a Manger. Another nice place to revise or just have a change of environment.
I live close to a dock and this picture shows a bridge over the water. It’s a very quiet area and I find myself here when I want to reflect or take a walk.
I love art but I haven’t painted in a year. I miss coming here to by paints or a canvas.
Empty roads - happy
Sunny days - happy
Green skies - happy
A World of Books Waiting Inside - happy
Restful evenings - happy
Old days - happy
Spring is near - happy
Blooming days - happy
A pair of birds - sad
Art is everywhere - happy
The effect of taking care of your surroundings. Nowadays people take for granted the things around them
There’s always places around us that help us appreciate the nature around us and conservation of it.
“The Little Things Matter” We don’t really appreciate the smaller things around us
“Fiery Sun”
“Bombarded by flowers” As deforestation is more common, we don’t see nature as much as we should.
“Littering is ugly” It has a negative effect on the environment. The plastic bags cause millions of animals to die
“Take care of your surroundings” People aren’t taking care of the place they live in and it’s starting to make the city overall look bad.
People aren’t taking care of the place they live in and it’s starting to make the city overall look bad.
Infomation all around us
“Appreciate the peaceful-ness" There’s always a lot happening in people’s lives and don’t know to relax for a bit
You have to look for nature
This picture is of a car I saw and instantly fell in love with
I love late night drives this is because I find it so peaceful and see if as a form of meditation
Being with friends makes me happy. As we can have a laugh which distracts me from my worries
This photo is of a golf course. It makes me happy as it’s so fun and is an activity that is quite overlooked.
This picture makes me sad as it is my least favourite A-level and my biggest life regret. I just feel like it is so unnecessarily difficult and long-winded.
This photo is of the gym. I can’t function of carry out my daily tasks without going to the gym first.
This is a picture of the beautiful sun. It makes me feel happy as I feel more fresh and energized.
This picture is of the fields in South London. It makes me happy as it makes me feel relaxed and at peace.
This is a picture of my psychology class. This picture makes me happy as I find psychology my favorite a-level due to it being so interesting and having real-world application
This is a picture from the seaside. The beach makes me happy as I gives a feeling of comfort
